# Supplementary material for: Identification of LncRNA Linc00513 Containing Lupus-Associated Genetic Variants as a Novel Regulator of Interferon Signaling Pathway
Source: Front Immunol. 2018 Dec 18;9:2967. doi: 10.3389/fimmu.2018.02967 (PMC6305415; doi:10.3389/fimmu.2018.02967)
Supplement: Supplementary file 2 [file Table_2.xlsx]

## Sheet: p<0.05
Unigene_id	Unigene_length	FC (Case/Control)	TTEST	mean	logp	logfc
TCONS_00038428	581	25.2727	0.00281194	31.9772	2.55099	4.65951
TCONS_00432300	535	15.8098	2.33459e-05	39.3269	4.63179	3.98275
TCONS_00467907	509	13.1842	0.00113004	102.798	2.94691	3.72074
TCONS_00489322	1327	6.1906	2.93875e-05	20.3645	4.53184	2.63008
TCONS_00031928	644	5.85415	0.00122457	29.3055	2.91202	2.54946
ENST00000602652	1435	5.46333	5.75642e-08	24.4048	7.23985	2.44978
TCONS_00324931	545	5.41976	0.0147248	24.8614	1.83195	2.43823
TCONS_00023603	4653	4.80671	2.9943e-09	312.194	8.52371	2.26505
TCONS_00012375	4578	4.6194	8.78143e-09	279.529	8.05643	2.2077
ENST00000566747	4192	4.28548	0.00184872	31.3521	2.73313	2.09946
TCONS_00355253	378	4.26245	0.00155515	29.4776	2.80823	2.09168
TCONS_00245673	1193	4.19005	0.00280796	22.499	2.55161	2.06697
TCONS_00426627	624	4.10032	0.00832619	28.281	2.07955	2.03574
hg19_lincRNAsTranscripts_TCONS_l2_00028764	357	4.06607	0.00181711	35.8114	2.74062	2.02364
TCONS_00030967	1415	3.92338	0.00569117	106.176	2.2448	1.9721
TCONS_00369965	894	3.8846	3.10492e-05	23.4797	4.50795	1.95776
TCONS_00141254	1121	3.60706	0.00789591	30.671	2.1026	1.85082
hg19_lincRNAsTranscripts_TCONS_l2_00029377	784	3.58865	0.00139206	92.5214	2.85634	1.84344
TCONS_00472784	645	3.40418	0.000581631	124.508	3.23535	1.76731
hg19_lincRNAsTranscripts_TCONS_00002573	1613	3.30044	1.32477e-10	31.189	9.87786	1.72266
gi|310114079|ref|XR_112272.1|	683	3.23908	0.00351525	34.9586	2.45404	1.69559
gi|410171590|ref|XR_171265.1|	683	3.23908	0.00351525	34.9586	2.45404	1.69559
TCONS_00420918	817	3.18891	0.000835517	42.1355	3.07804	1.67306
hg19_lincRNAsTranscripts_TCONS_l2_00029321	602	3.07874	0.0012412	235.399	2.90616	1.62234
gi|374429555|ref|NR_046236.1|	2426	3.07497	0.0240637	34.0776	1.61864	1.62057
TCONS_00407754	2539	3.06387	0.03005	20.0821	1.52216	1.61536
TCONS_00157965	1197	3.04942	0.0220685	21.1021	1.65623	1.60853
TCONS_00031374	5654	3.04466	5.65301e-07	229.582	6.24772	1.60628
TCONS_00271467	1479	3.03713	0.00360968	86.0966	2.44253	1.60271
TCONS_00487685	1344	2.96829	0.00456874	30.7766	2.3402	1.56963
TCONS_00137473	592	2.84991	0.0178322	29.2079	1.7488	1.51092
TCONS_00433785	1591	2.67518	0.0370817	39.2497	1.43084	1.41964
TCONS_00063133	948	2.66246	0.0119893	42.7169	1.92121	1.41276
TCONS_00447567	677	2.65579	0.026651	44.9772	1.57429	1.40914
TCONS_00034961	1070	2.64697	0.00975236	26.6493	2.01089	1.40434
hg19_lincRNAsTranscripts_TCONS_00061603_H19	1109	2.59983	0.0019894	61.7897	2.70128	1.37842
hg19_lincRNAsTranscripts_TCONS_00029754	897	2.585	0.0040565	33.6214	2.39185	1.37016
gi|378925609|ref|NR_046398.1|	3373	2.5631	0.00934402	141.274	2.02947	1.35789
TCONS_00370690	874	2.52463	0.0267665	26.9669	1.57241	1.33607
hg19_lincRNAsTranscripts_TCONS_l2_00000133	1373	2.42963	0.00934247	24.3297	2.02954	1.28074
TCONS_00113635	1067	2.38961	0.0320002	28.6266	1.49485	1.25677
TCONS_00406104	2039	2.35838	0.000225173	57.6921	3.64748	1.23779
TCONS_00276380	1131	2.28594	0.00447508	44.5428	2.3492	1.19279
TCONS_00013108	889	2.24823	0.0262169	134.822	1.58142	1.16879
TCONS_00113695	341	2.24355	0.0415637	51.8134	1.38129	1.16579
TCONS_00088963	308	2.2136	0.0144825	428.851	1.83916	1.1464
hg19_lincRNAsTranscripts_TCONS_l2_00029967	1312	2.20297	0.0252864	28.659	1.59711	1.13945
gi|301336131|ref|NR_034180.1|	1083	2.19085	0.00291838	21.3317	2.53486	1.13149
gi|254039635|ref|NR_028062.1|	7240	2.12805	0.0372943	27.9107	1.42836	1.08953
ENST00000578585	1514	2.0947	0.00369743	55.2121	2.4321	1.06675
gi|301601612|ref|NR_036440.1|	1084	2.08525	0.00437432	35.4552	2.35909	1.06022
TCONS_00034888	1892	2.07066	0.00469542	70.801	2.32833	1.05009
hg19_lincRNAsTranscripts_TCONS_00014865	4143	2.05653	0.0200209	26.1759	1.69852	1.04021
TCONS_00013110	1053	2.03541	0.0255719	207.688	1.59224	1.02532
TCONS_00279888	544	2.02947	0.0249029	117.013	1.60375	1.0211
hg19_lincRNAsTranscripts_TCONS_l2_00019086	668	2.02719	0.00199638	38.541	2.69976	1.01948
